# Supplementary material for: Automatic categorization of diverse experimental information in the bioscience literature
Source: BMC Bioinformatics. 2012 Jan 26;13:16. doi: 10.1186/1471-2105-13-16 (PMC3305665; doi:10.1186/1471-2105-13-16)
Supplement: Additional file 3 — Table S2. Comparison of recall and precision of single SVM component and comprehensive SVM. This table shows the results of SVM analyses using top 10, 25, 50, 75, 100, 150, 200, 300, 400 Chi-Square score ranked features respectively and the comprehensive results of these SVM analyses. The runs with the best and worst recalls were highlighted in blue, bold and green, bold, respectively, and the results of the comprehensive SVM were highlighted in red, bold. [file 1471-2105-13-16-S3.XLS]

## Sheet: Sheet1
Data type	Number of positive training paper	Number of negative training paper	Number of Positive testing paper	Number of negative testing paper	Recall from validation set	Precision from validation set	Number of Batches Validated
RNAi	773	2534	773	2534	1	0.87	7
Antibody	820	2868	820	2868	0.95*	1	1
Phenotype	572	2736	572	2736	0.93	0.92	3
Gene regulation	600	2986	600	2986	1.00*	0.65	5
Mutant allele sequence	799	2944	799	2944	1.00*	0.55	2
Gene expression	1122	2440	1122	2440	0.95	0.49	4
Gene product interaction	404	2860	NA	NA	0.75	0.9	6
Overexpression phenotype	350	3240	36	3240	NA	NA	0
Gene interaction	854	2630	854	2630	NA	NA	0
Gene structure correction	183	2000	20	200	NA	NA	0
