# Supplementary material for: Automatic categorization of diverse experimental information in the bioscience literature
Source: BMC Bioinformatics. 2012 Jan 26;13:16. doi: 10.1186/1471-2105-13-16 (PMC3305665; doi:10.1186/1471-2105-13-16)
Supplement: Additional file 4 — Table S3. Evaluation results of ten WormBase data types using the validation sets. The SVM was done in the same way as that in Table 2. Those recall values labeled by * were estimated by examining the false negatives in twenty randomly selected negatives after SVM analysis. Recall and precision values from the validation sets were the average of the results from the validation batches listed which were conducted on a weekly to bi-weekly basis on the new incoming papers over a six month period (07/2009 - 12/2009). [file 1471-2105-13-16-S4.XLS]

## Sheet: Sheet1
Data type	Number of positive training papers	Number of negative training papers	Number of positive testing papers	Number of negative testing papers
New mutant allele	1800	2000	215	215
Gene expression in wild type background	1406	1109	1406	1108
Gene expression in perturbed background	1343	1172	1342	1172
New transgenic allele	1000	1500	199	500
Physical interaction between macro-molecules	1144	3268	160	458
