# Supplementary material for: Automatic categorization of diverse experimental information in the bioscience literature
Source: BMC Bioinformatics. 2012 Jan 26;13:16. doi: 10.1186/1471-2105-13-16 (PMC3305665; doi:10.1186/1471-2105-13-16)
Supplement: Additional file 5 — Table S4. Evaluation results of five FlyBase data types with high occurrence using the testing sets. This table extends Table 2 with several additional columns, showing further information of the data set used in the SVM analysis. [file 1471-2105-13-16-S5.XLS]

## Sheet: Sheet1
Dataset	Number of FlyBase positive training papers	Number of WormBase positive training papers	Number of FlyBase negative training papers	Number of WormBase negative training papers	Number of FlyBase positive testing papers	Number of FlyBase negative testing papers
FlyBase RNAi	174	0	1044	0	78	234
WormBase production RNAi	0	773	0	2534	78	234
FlyBase+WormBase RNAi	174	174	1044	1100	78	234
