# Supplementary material for: Automatic categorization of diverse experimental information in the bioscience literature
Source: BMC Bioinformatics. 2012 Jan 26;13:16. doi: 10.1186/1471-2105-13-16 (PMC3305665; doi:10.1186/1471-2105-13-16)
Supplement: Additional file 6 — Table S5. Evaluation results of FlyBase RNAi data type using FlyBase and/or WormBase training papers. This table extends Table 3 with several additional columns, showing further information of the data set used in the SVM analysis. [file 1471-2105-13-16-S6.XLS]

## Sheet: Sheet1
Data type	Number of positive training papers	Number of negative training papers	PN ratio (Ratio of the positive training set over the negative training set)	Number of positive testing papers	Number of negative testing papers
Initial characterization of a gene	412	412	1:1	20	500
Use of expression marker	190	380	1:2	20	500
Transfection of DNA/RNA	320	960	1:3	20	500
New phenotype (characterization)	408	612	1:1.5	20	500
Renaming of a gene	328	696	1:2	20	500
New cis-regulatory elements	262	786	1:3	20	500
Gene model modification	329	698	1:2	20	500
Genom feature sequence mapping	415	830	1:2	20	500
Merge of gene reports	473	986	1:2	20	500
