# Supplementary material for: Automatic categorization of diverse experimental information in the bioscience literature
Source: BMC Bioinformatics. 2012 Jan 26;13:16. doi: 10.1186/1471-2105-13-16 (PMC3305665; doi:10.1186/1471-2105-13-16)
Supplement: Additional file 7 — Table S6. Evaluation results of nine FlyBase data types with low occurrence using the testing sets. This table extends Table 4 with additional columns, showing further information of the datasets used in the SVM analysis. [file 1471-2105-13-16-S7.XLS]

## Sheet: Sheet1
Data type	Percentage of total papers (%)	Number of positive training papers	Number of negative training papers	PN ratio (Ratio of the positive training set over the negative training set)	Number of positive testing papers	Number of negative testing papers
Mutant phenotype allele	11.5	620	620	1:1	45	425
Embryologic expression	3.2	166	249	1:1.5	18	660
Tumor biology	1	46	276	1:6	10	1020
