# Supplementary material for: Automatic categorization of diverse experimental information in the bioscience literature
Source: BMC Bioinformatics. 2012 Jan 26;13:16. doi: 10.1186/1471-2105-13-16 (PMC3305665; doi:10.1186/1471-2105-13-16)
Supplement: Additional file 8 — Table S7. Evaluation results of three data types with low occurrence from MGI using testing set. This table extends Table 5 with several additional columns, showing further information of the datasets used in the SVM analysis. [file 1471-2105-13-16-S8.XLSX]

## Sheet: Sheet1
SVM	RNAi_recall	RNAi_precision	Antibody_recall	Antibody_precision	Phenotype_recall	Phenotype_precision	Gene_regulation_recall	Gene_regulation_precision	Mutant_allele_sequence_recall	Mutant_allele_sequence_precision	Gene_expression_recall	Gene_expression_precision	Gene_interaction_recall	Gene_interaction_precision
top 10 features	0.849866	0.918841	0.901429	0.875173	0.747795	0.976959	0.827068	0.916667	0.878855	1	0.854128	0.963768	0.619565	0.951763
top 25 features	0.869973	0.923186	0.9	0.944528	0.731922	1	0.819549	1	0.889868	0.995074	0.881651	0.932105	0.646135	0.938596
top 50 features	0.895442	0.906377	0.897143	0.967643	0.80776	0.966245	0.819549	1	0.900881	0.995134	0.883486	0.943193	0.707729	0.908527
top 75 features	0.898123	0.919067	0.897143	0.937313	0.776014	0.986547	0.857143	0.844444	0.887665	0.997525	0.881651	0.938477	0.747585	0.890647
top 100 features	0.898123	0.917808	0.882857	0.980952	0.78836	0.963362	0.819549	1	0.876652	1	0.905505	0.941794	0.748792	0.899855
top 150 features	0.908847	0.917456	0.891429	0.968944	0.779541	0.98441	0.842105	0.854962	0.907489	0.983294	0.902752	0.943432	0.741546	0.897661
top 200 features	0.912869	0.912869	0.907143	0.929722	0.797178	0.941667	0.834586	0.917355	0.896476	0.99511	0.920183	0.931291	0.786232	0.858839
top 300 features	0.895442	0.912568	0.907143	0.928363	0.791887	0.957356	0.857143	0.808511	0.898678	0.987893	0.920183	0.93826	0.7343	0.899408
top 400 features	0.9	0.82	0.908571	0.893258	0.790123	0.937238	0.864662	0.766667	0.898678	0.992701	0.894495	0.9375	0.752415	0.897695
Comprehensive	0.99	0.78	0.94	0.811344	0.858907	0.917137	0.879699	0.704819	0.927313	0.97907	0.952294	0.875211	0.853865	0.790828
