# Supplementary material for: Automatic categorization of diverse experimental information in the bioscience literature
Source: BMC Bioinformatics. 2012 Jan 26;13:16. doi: 10.1186/1471-2105-13-16 (PMC3305665; doi:10.1186/1471-2105-13-16)
Supplement: Additional file 9 — Table S8. Comparison of comprehensive SVM analysis using TF-IDF weighting scheme with all features (without feature selection), TF-IDF weighting scheme that combines Chi-Square score ranked feature selection and Boolean weighting scheme that combines Chi-Square score ranked feature selection: first testing set. The same training and testing sets were used for all three analysis schemes. The training set consists of 289 positive and 289 negative papers that were randomly selected from the positive and negative labeled pools, respectively. The results were evaluated using two testing sets and two validation sets (Tables S9-S11). This Table shows the results of the first testing set with 124 positive and 124 negative papers. All the positive and negative testing and validation sets were randomly selected from their respectively labeled pools as described in Methods. [file 1471-2105-13-16-S9.XLSX]

## Sheet: Sheet1
Testing set	Ratio of the negative training set over the positive training set****	Number of positive testing papers	Number of negative testing papers	Ratio of the negative testing set over the positive testing set	Recall	Precision	Number of positive training papers	number of negative training papers
TF_IDF_all_test_NP_1*	1:1	124	124	1:1	0.564516	0.823529	289	289
TF_IDF_Chi_Square_test_NP_1**	1:1	124	124	1:1	0.991935	0.76875	289	289
Boolean_Chi_Square_test_NP_1***	1:1	124	124	1:1	1	0.779874	289	289
*all features with TF-IDF vector weighting scheme
**Chi-square score top ranked features with TF-IDF vector weighting scheme
***Chi-squre score top ranked features with Boolean vector weighting scheme
