# Supplementary material for: Automatic categorization of diverse experimental information in the bioscience literature
Source: BMC Bioinformatics. 2012 Jan 26;13:16. doi: 10.1186/1471-2105-13-16 (PMC3305665; doi:10.1186/1471-2105-13-16)
Supplement: Additional file 10 — Table S9. Comparison of comprehensive SVM analysis using TF-IDF weighting scheme with all features (without feature selection), TF-IDF weighting scheme that combines Chi-Square score ranked feature selection and Boolean weighting scheme that combines Chi-Square score ranked feature selection: first validation set. The same training and testing sets were used for all three analysis schemes. The training set consists of 289 positive and 289 negative papers that were randomly selected from the positive and negative labeled pools, respectively. The results were evaluated using two testing sets and two validation sets (Tables S9-S11). This Table shows the results of the first validation set with 49 positive and 49 negative papers. All the positive and negative testing and validation sets were randomly selected from their respectively labeled pools as described in Methods. [file 1471-2105-13-16-S10.xlsx]

## Sheet: Sheet1
Validation set	Ratio of the negative training set over the positive training set	Number of positive validating papers	Number of negative validating papers	Ratio of the negative validating set over the positive validating set	Recall	Precision	Number of positive training papers	number of negative training papers
TF_IDF_all_validation_NP_1*	1:1	49	49	1:1	0.49	0.77	289	289
TF_IDF_Chi_Square_validation_NP_1**	1:1	49	49	1:1	0.92	0.61	289	289
Boolean_Chi_Square_validation_NP_1***	1:1	49	49	1:1	0.9	0.72	289	289
*all features with TF-IDF vector weighting scheme
**Chi-square score top ranked features with TF-IDF vector weighting scheme
***Chi-squre score top ranked features with Boolean vector weighting scheme
