# Supplementary material for: Automatic categorization of diverse experimental information in the bioscience literature
Source: BMC Bioinformatics. 2012 Jan 26;13:16. doi: 10.1186/1471-2105-13-16 (PMC3305665; doi:10.1186/1471-2105-13-16)
Supplement: Additional file 13 — Table S12. Comparison of our SVM classification results with those from TREC 2005. This table compared the performance using our Boolean weighting scheme that combines the Chi-Square ranked feature selection SVM method with that of the best performed machine learning method and a SVM method from TREC 2005 for Mutant phenotype allele, Embryologic expression and Tumor biology data types from MGI. [file 1471-2105-13-16-S13.XLSX]

## Sheet: Sheet1
Data type	Percentage of total papers (%)	Number of positive training papers	Number of negative training papers	Number of positive testing papers	Number of negative testing papers	percentage of positive testing papers	Recall	Precision	Number of positive training papers used in TREC_2005*	Number of negatie training papers used in TREC 2005*	NP ratio TREC 2005 training	Number of positive testing papers in TREC 2005*	Number of negative testing papers in TREC 2005*	TREC_best_Recall**	TREC_best_Precision**	SVM_TREC_Recall**	SVM_TREC_Precision**
Mutant phenotype allele	11.5	620	620	45	425	9.57447	0.98 + 0.01	0.75 + 0.05	338	5499	16.2692	332	5711	0.94	0.47	0.95	0.34
Embryologic expression	3.2	166	249	18	660	2.65487	0.94 + 0.04	0.22 + 0.03	81	5756	71.0617	105	5938	0.93	0.19	0.82	0.27
Tumor biology	1	46	276	10	1020	0.970874	0.91 + 0.07	0.32 + 0.14	36	5801	161.139	20	6023	1	0.07	0.95	0.05
* from http://ir.ohsu.edu/genomics/2005protocol.html
**from reference [46]
